# Supplementary material for: Second Harmonic Generation microscopy reveals collagen fibres are more organised in the cervix of postmenopausal women
Source: Reprod Biol Endocrinol. 2016 Oct 21;14:70. doi: 10.1186/s12958-016-0204-7 (PMC5073459; doi:10.1186/s12958-016-0204-7)
Supplement: Additional file 1: Table S1. — Raw data from qualitative assessment of SHG images. (XLS 18 kb) [file 12958_2016_204_MOESM1_ESM.xls]

## Sheet: Hoja1
Images
Premenopausal	Assessor 1	Assessor 2	Assessor 3	Assessor 4	Assessor 5	Assessor 6	Assessor 7	Assessor 8	Assessor 9	Assessor 10	Median for each image
A	1	0	1	0	0	1	0	0	0	0	0	Scoring system
B	1	1	1	1	1	1	0	0	1	1	1	0- No evidence of alignment at all
C	0	0	0	0	0	0	0	0	0	0	0	1- Some suggestion of alignment but not much
H	1	1	1	1	1	1	0	0	0	1	1	2- Considerable alignment
L	0	0	0	0	0	0	0	0	0	0	0	3- Everything appears aligned
N	2	1	0	1	0	0	0	0	1	0	0
O	0	0	0	0	0	0	0	0	0	0	0
P	1	0	1	1	0	0	0	0	1	0	0
R	1	0	1	1	1	1	0	0	0	0	0.5
S	1	0	0	1	0	1	0	0	0	0	0
										Final	0 (range 0-1)
Postmenopausal
D	1	2	2	0	2	2	1	1	1	2	1.5
E	3	2	3	3	3	2	3	2	2	3	3
F	1	1	1	1	1	1	1	0	0	2	1
G	3	2	3	1	2	3	2	1	1	3	2
I	1	2	3	3	3	2	2	1	1	3	2
J	2	1	1	1	2	1	1	0	1	2	1
K	1	3	3	3	3	3	3	1	2	3	3
M	1	1	2	1	1	1	1	0	1	2	1
Q	2	1	1	1	1	1	0	0	1	0	1
T	2	1	1	2	1	2	1	0	0	1	1
										Final	1.25 (range 1-3)
											Values used for likelihood ratio test
