# Supplementary material for: Second Harmonic Generation microscopy reveals collagen fibres are more organised in the cervix of postmenopausal women
Source: Reprod Biol Endocrinol. 2016 Oct 21;14:70. doi: 10.1186/s12958-016-0204-7 (PMC5073459; doi:10.1186/s12958-016-0204-7)
Supplement: Additional file 2: Table S2. — Raw data from quantitative assessment of SHG images using 2D Fourier analysis. (XLS 61 kb) [file 12958_2016_204_MOESM2_ESM.xls]

## Sheet: Raw data for collagen alignment
Sample	Area	Substack	Direction	Dispersion	Amount	Goodness	Menopause	Parity	RefdifDirec	RefdifDisper	Medium		Codes
5	1	1	-11.7	19	0.64	0.95	0	1	0	0	0
5	1	2	-8.69	40.87	0.94	0.87	0	1	3.01	21.87	0		Menopause
5	1	3	-15.13	34.45	0.83	0.85	0	1	-3.43	15.45	0		0 = Premenopausal
5	1	4	-3.06	39.41	0.9	0.74	0	1	8.64	20.41	0		1 = Postmenopausal
5	1	5	4.04	33.92	0.79	0.54	0	1	15.74	14.92	0
5	1	6	-8.27	28.41	0.94	0.64	0	1	3.43	9.41	0		ReffdifDisper = Difference in dispersion within each area
5	2	1	-42.93	23.99	0.67	0.9	0	1	0	0	0
5	2	2	-44.84	23.6	0.68	0.9	0	1	-1.91	-0.39	0
5	2	3	-33.37	36	0.83	0.78	0	1	9.56	12.01	0		ReffdifDirec = Difference in directionality within each area
5	2	4	-48.19	16.73	0.49	0.85	0	1	-5.26	-7.26	0
5	2	5	-50.2	16.52	0.51	0.9	0	1	-7.27	-7.47	0		Parity
5	2	6	-45.9	20.31	0.67	0.95	0	1	-2.97	-3.68	0		0 = Nulliparous
5	3	1	23.89	24.34	0.61	0.74	0	1	0	0	0		1 = Multiparous
5	3	2	25.86	26.66	0.67	0.83	0	1	1.97	2.32	0
5	3	3	27.75	28.3	0.74	0.86	0	1	3.86	3.96	0		Medium
5	3	4	31.51	24.11	0.68	0.93	0	1	7.62	-0.23	0		0 = Frozen
5	3	5	36.3	19.01	0.59	0.91	0	1	12.41	-5.33	0		1 = PBS
5	3	6	40.14	18.24	0.58	0.93	0	1	16.25	-6.1	0
5.1	1	1	-78.15	23.32	0.44	0.85	0	1	0	0	1
5.1	1	2	-74.91	20.58	0.46	0.91	0	1	3.24	-2.74	1
5.1	1	3	-73.47	20.61	0.46	0.93	0	1	4.68	-2.71	1
5.1	1	4	-73.46	21.37	0.47	0.91	0	1	4.69	-1.91	1
5.1	1	5	-74.18	21.61	0.48	0.93	0	1	3.97	-1.71	1
5.1	1	6	-76.71	23.35	0.46	0.93	0	1	1.44	0.03	1
5.1	2	1	-23.97	24.9	0.75	0.94	0	1	0	0	1
5.1	2	2	-33.01	22.12	0.72	0.92	0	1	-9.04	-2.78	1
5.1	2	3	-32.63	23.99	0.75	0.92	0	1	-8.66	-0.91	1
5.1	2	4	-31.15	25.01	0.77	0.93	0	1	-7.18	0.11	1
5.1	2	5	-30.4	25.54	0.77	0.92	0	1	-6.43	0.64	1
5.1	2	6	-28.64	25.9	0.78	0.92	0	1	-4.67	1	1
5.1	3	1	-76.82	13.88	0.5	0.93	0	1	0	0	1
5.1	3	2	-62.46	27.5	0.66	0.96	0	1	14.36	13.62	1
5.1	3	3	-58.81	34.38	0.68	0.93	0	1	18.01	20.5	1
5.1	3	4	-59.68	35.29	0.66	0.9	0	1	17.14	21.41	1
5.1	3	5	-65.02	42.6	0.67	0.81	0	1	11.8	28.72	1
5.1	3	6	111.06	42.38	0.34	0.53	0	1	187.88	28.5	1
4	1	1	44.44	22.53	0.71	0.93	0	1	9.31	2.17	1
4	1	2	36.79	18.71	0.66	0.92	0	1	1.66	-1.65	0
4	1	3	33.9	20.48	0.68	0.89	0	1	-1.23	0.12	0
4	1	4	29.68	22.9	0.7	0.92	0	1	-5.45	2.54	0
4	1	5	33.3	19.6	0.62	0.92	0	1	-1.83	-0.76	0
4	1	6	35.13	20.36	0.62	0.93	0	1	0	0	0
4	2	1	-49.62	10.65	0.25	0.37	0	1	0	0	0
4	2	2	-52.53	12.51	0.31	0.37	0	1	-2.91	1.86	0
4	2	3	-20.53	55.3	1	0.5	0	1	29.09	44.65	0
4	2	4	-21.32	39.02	0.85	0.48	0	1	28.3	39.02	0
4	2	5	-22.47	61.81	1	0.47	0	1	27.15	51.16	0
4	2	6	-11.73	37.89	0.97	0.11	0	1	37.89	47.54	0
4	3	1	44.9	24.34	0.66	0.94	0	1	-4.1	0.22	0
4	3	2	35.3	18.71	0.61	0.95	0	1	-13.7	-5.97	0
4	3	3	43.53	25.9	0.69	0.94	0	1	-5.47	1.78	0
4	3	4	47.96	25.36	0.62	0.91	0	1	-1.04	1.24	0
4	3	5	48.7	27.62	0.63	0.87	0	1	-0.3	3.5	0
4	3	6	49	24.12	0.58	0.85	0	1	0	0	0
4.1	1	1	60.57	17.22	0.5	0.95	0	1	2.72	0.77	1
4.1	1	2	61.24	17.09	0.48	0.95	0	1	3.39	0.64	1
4.1	1	3	59.37	16.97	0.5	0.95	0	1	1.52	0.52	1
4.1	1	4	58.61	16.15	0.5	0.94	0	1	0.76	-0.3	1
4.1	1	5	56.82	17.05	0.51	0.92	0	1	-1.03	0.6	1
4.1	1	6	57.85	16.45	0.5	0.95	0	1	0	0	1
4.1	2	1	-74.48	23.29	0.4	0.64	0	1	65.32	12.48	1
4.1	2	2	20.31	11.13	0.33	0.78	0	1	160.11	0.16	1
4.1	2	3	28.05	8.71	0.27	0.71	0	1	167.85	-3.76	1
4.1	2	4	35.49	10.06	0.33	0.73	0	1	175.29	-0.75	1
4.1	2	5	36.42	10.81	0.35	0.63	0	1	176.22	0	1
4.1	2	6	-139.8	10.81	0	0.56	0	1	-139.8	0	1
4.1	3	1	35.49	10.06	0.33	0.73	0	1	0	0	1
4.1	3	2	36.42	10.81	0.35	0.63	0	1	0.93	0.75	1
4.1	3	3	-139.81	10.81	0	0.56	0	1	-175.3	0.75	1
4.1	3	4	-118.21	41.39	0.31	0.55	0	1	-153.7	31.33	1
4.1	3	5	-114.19	45.89	0.36	0.55	0	1	-149.68	35.83	1
4.1	3	6	-112.11	47.5	0.39	0.52	0	1	-147.6	37.44	1
3	1	1	49.49	19.75	0.61	0.93	0	1	0	0	0
3	1	2	46.76	18.49	0.56	0.9	0	1	-2.73	-1.23	0
3	1	3	45.49	18.02	0.53	0.88	0	1	-4	-1.7	0
3	1	4	43.25	15.51	0.45	0.82	0	1	-6.24	-4.24	0
3	1	5	42.07	14.29	0.43	0.8	0	1	-7.42	-5.46	0
3	1	6	38.59	15.12	0.43	0.84	0	1	-10.9	-4.63	0
3	2	1	34.6	15.88	0.57	0.96	0	1	0	0	0
3	2	2	38.37	19.83	0.52	0.82	0	1	3.77	3.95	0
3	2	3	37.05	17.74	0.46	0.66	0	1	2.45	-2.09	0
3	2	4	31.09	18.71	0.62	0.94	0	1	-3.51	2.83	0
3	2	5	28.86	20.1	0.67	0.95	0	1	-5.74	4.22	0
3	2	6	9.89	24.98	0.74	0.94	0	1	-24.71	9.1	0
3	3	1	35.49	10.06	0.33	0.73	0	1	0	0	0
3	3	2	36.42	10.81	0.35	0.63	0	1	0.93	0.75	0
3	3	3	-175.3	10.81	0	0.56	0	1	-175.3	0.75	0
3	3	4	-118.21	41.39	0.31	0.56	0	1	-153.7	31.33	0
3	3	5	-114.19	45.89	0.36	0.55	0	1	-149.68	35.83	0
3	3	6	-112.11	47.5	0.39	0.52	0	1	-147.6	37.44	0
3.1	1	1	75.12	9.65	0.44	0.88	0	1	0.2	-0.59	1
3.1	1	2	74.86	7.74	0.37	0.87	0	1	-0.06	-2.5	1
3.1	1	3	74.74	9.08	0.37	0.87	0	1	-0.18	-1.16	1
3.1	1	4	74.63	10.28	0.36	0.86	0	1	-0.29	0.04	1
3.1	1	5	75.26	10.74	0.35	0.85	0	1	0.34	0.5	1
3.1	1	6	74.92	10.24	0.31	0.79	0	1	0	0	1
3.1	2	1	70.07	27.59	0.49	0.81	0	1	0	0	1
3.1	2	2	71.94	31.54	0.52	0.79	0	1	1.87	3.95	1
3.1	2	3	77.81	47.58	0.6	0.76	0	1	7.74	19.99	1
3.1	2	4	75.63	32.52	0.47	0.47	0	1	5.56	4.93	1
3.1	2	5	61.16	18.93	0.43	0.66	0	1	-8.91	-8.66	1
3.1	2	6	-28.66	18.04	0.47	0.55	0	1	41.41	-9.55	1
3.1	3	1	51.12	29.59	0.58	0.86	0	1	-6.84	-3.84	1
3.1	3	2	61.72	35.74	0.6	0.79	0	1	-2.21	2.31	1
3.1	3	3	58.76	36.4	0.63	0.77	0	1	-5.2	2.97	1
3.1	3	4	61.45	37.01	0.61	0.82	0	1	-2.51	3.58	1
3.1	3	5	61.07	32.99	0.58	0.79	0	1	-2.89	-0.44	1
3.1	3	6	63.96	33.43	0.55	0.66	0	1	0	0	1
6	1	1	14.94	13.27	0.33	0.26	0	1	0	0	0
6	1	2	-154.79	55.14	0.23	0.5	0	1	-139.85	41.87	0
6	1	3	-130.57	49.02	0.29	0.52	0	1	-115.63	35.75	0
6	1	4	-123.04	40.61	0.25	0.56	0	1	-108.1	27.34	0
6	1	5	60.05	38.42	0.64	0.59	0	1	74.99	25.15	0
6	1	6	-105.76	-90.82	0.14	0.7	0	1	-90.82	6.31	0
6	2	1	-69.56	21.27	0.5	0.84	0	1	7.3	-10.02	0
6	2	2	-94.22	38.32	0.43	0.87	0	1	-17.33	7.03	0
6	2	3	-107.61	30.78	0.26	0.88	0	1	-30.72	-0.51	0
6	2	4	-104.59	28.46	0.27	0.87	0	1	-27.7	-2.83	0
6	2	5	-97.25	33.21	0.36	0.82	0	1	-20.36	1.92	0
6	2	6	-76.89	31.29	0.5	0.91	0	1	0	0	0
6	3	1	-4.25	29.52	0.78	0.9	0	1	37.91	15.56	0
6	3	2	36.62	11.17	0.28	0.36	0	1	-5.54	-2.79	0
6	3	3	35.53	14.89	0.4	0.54	0	1	-6.63	0.93	0
6	3	4	24.49	35.53	0.81	0.61	0	1	-17.67	21.57	0
6	3	5	31.14	29.04	0.71	0.7	0	1	-11.02	0	0
6	3	6	42.16	13.96	0.56	0.85	0	1	0	-4.26	0
6.1	1	1	-24.61	5.05	0.43	0.95	0	1	0	0	1
6.1	1	2	-24.91	8.04	0.42	0.93	0	1	-0.3	2.99	1
6.1	1	3	-24.28	9.74	0.42	0.89	0	1	0.33	4.69	1
6.1	1	4	-22.97	10.06	0.42	0.92	0	1	1.64	5.01	1
6.1	1	5	-21.95	11.49	0.48	0.89	0	1	2.66	6.44	1
6.1	1	6	-19.97	10.18	0.43	0.87	0	1	4.64	5.13	1
6.1	2	1	-62.43	27.5	0.66	0.96	0	1	-157.17	-5.8	1
6.1	2	2	-58.81	34.38	0.68	0.93	0	1	-153.52	1.08	1
6.1	2	3	-59.68	35.29	0.66	0.9	0	1	-154.39	1.99	1
6.1	2	4	-65.02	42.6	0.67	0.81	0	1	-159.73	9.3	1
6.1	2	5	111.06	42.32	0.34	0.53	0	1	16.35	9.08	1
6.1	2	6	94.71	33.3	0.36	0.59	0	1	0	0	1
6.1	3	1	-44.93	13.29	0.46	0.97	0	1	-17.22	-9.04	1
6.1	3	2	-35.02	16.76	0.54	0.94	0	1	-7.31	-5.57	1
6.1	3	3	-31.32	19.78	0.59	0.91	0	1	-3.61	-2.55	1
6.1	3	4	-28.48	21.11	0.63	0.91	0	1	-0.77	-1.22	1
6.1	3	5	-29.2	20.22	0.63	0.92	0	1	-1.49	-2.11	1
6.1	3	6	-27.71	22.33	0.66	0.87	0	1	0	0	1
1	1	1	-40.05	6.16	0.2	0.68	1	1	14.57	-11.12	0
1	1	2	-41.48	6.82	0.22	0.81	1	1	13.14	-10.3	0
1	1	3	-47.17	7.57	0.26	0.91	1	1	7.45	-9.55	0
1	1	4	-66.72	16.34	0.37	0.63	1	1	-12.1	-0.78	0
1	1	5	-57.43	8.16	0.23	0.72	1	1	-2.81	-8.96	0
1	1	6	-54.62	17.12	0.44	0.77	1	1	0	0	0
1	2	1	17.33	8.21	0.4	0.96	1	1	-23.86	0.33	0
1	2	2	20.53	13.71	0.49	0.95	1	1	-20.66	5.83	0
1	2	3	32.39	13.88	0.48	0.94	1	1	-8.8	6	0
1	2	4	37.88	9.68	0.36	0.94	1	1	-3.31	1.8	0
1	2	5	40.98	9.79	0.37	0.94	1	1	-0.21	1.91	0
1	2	6	41.19	7.88	0.29	0.93	1	1	0	0	0
1	3	1	-77.5	16.3	0.45	0.88	1	1	0	0	0
1	3	2	-81.11	22.78	0.47	0.8	1	1	5.41	6.48	0
1	3	3	-89.27	29.73	0.44	0.78	1	1	-11.77	13.43	0
1	3	4	86.04	30.06	0.44	0.74	1	1	163.54	13.76	0
1	3	5	84.92	29.5	0.45	0.67	1	1	162.42	13.2	0
1	3	6	86.52	27.96	0.42	0.78	1	1	164.02	11.66	0
1.1	1	1	-36.74	13.78	0.48	0.93	1	1	0	0	1
1.1	1	2	-38.52	15.45	0.49	0.92	1	1	-1.78	1.67	1
1.1	1	3	-41.64	17.21	0.51	0.81	1	1	-4.9	3.43	1
1.1	1	4	-50.85	27.78	0.64	0.81	1	1	-14.11	14	1
1.1	1	5	-55.8	31.31	0.66	0.86	1	1	-19.06	17.53	1
1.1	1	6	-55.88	32.22	0.68	0.9	1	1	-19.14	18.44	1
1.1	2	1	-27.94	12.93	0.43	0.85	1	1	20.75	2.08	1
1.1	2	2	-41.3	10.49	0.48	0.9	1	1	7.39	-0.36	1
1.1	2	3	-43.79	9.04	0.45	0.93	1	1	4.9	-1.81	1
1.1	2	4	-44.74	8.76	0.43	0.92	1	1	3.95	-2.09	1
1.1	2	5	-46.74	10.01	0.43	0.9	1	1	1.95	-0.84	1
1.1	2	6	-48.69	10.85	0.45	0.9	1	1	0	0	1
1.1	3	1	-24.51	28.29	0.78	0.88	1	1	0	0	1
1.1	3	2	-28.55	22.79	0.73	0.81	1	1	-4.04	-5.05	1
1.1	3	3	-39.61	8.71	0.46	0.88	1	1	-15.1	-19.58	1
1.1	3	4	-34.32	15.94	0.49	0.76	1	1	-9.81	-12.32	1
1.1	3	5	-36.66	14.41	0.51	0.92	1	1	-12.15	-13.88	1
1.1	3	6	-39.06	14.28	0.51	0.89	1	1	-14.55	-14.01	1
7	1	1	58.55	7.93	0.24	0.4	1	1	-5.12	-6.49	0
7	1	2	57.93	7.17	0.23	0.45	1	1	-5.74	7.17	0
7	1	3	58.78	7.76	0.23	0.41	1	1	-4.89	-6.66	0
7	1	4	60.19	10.42	0.29	0.63	1	1	-3.48	-4	0
7	1	5	62.07	9.25	0.27	0.76	1	1	-1.6	-5.17	0
7	1	6	63.67	14.42	0.38	0.78	1	1	0	0	0
7	2	1	-80.44	13.81	0.35	0.78	1	1	0.09	-5.7	0
7	2	2	-81.34	13.64	0.34	0.68	1	1	-0.81	-5.87	0
7	2	3	-80.05	17.01	0.42	0.74	1	1	0.48	-2.5	0
7	2	4	-82.17	15.96	0.39	0.77	1	1	-1.64	-3.55	0
7	2	5	-81.92	16.66	0.41	0.74	1	1	-1.39	-2.85	0
7	2	6	-80.53	19.51	0.46	0.75	1	1	0	0	0
7	3	1	-70.64	6.01	0.24	0.55	1	1	3.47	-2.77	0
7	3	2	-72.09	8.54	0.38	0.89	1	1	2.02	-0.2	0
7	3	3	-73.59	10.13	0.45	0.93	1	1	0.52	1.35	0
7	3	4	-74	9.38	0.41	0.91	1	1	0.11	0.6	0
7	3	5	-74.1	9.25	0.42	0.91	1	1	0.01	0.47	0
7	3	6	-74.11	8.78	0.41	0.91	1	1	0	0	0
7.1	1	1	-12.53	39.5	0.91	0.69	1	1	9.65	8.25	1
7.1	1	2	-14.1	37.47	0.87	0.78	1	1	8.08	6.22	1
7.1	1	3	-20.32	31.57	0.77	0.85	1	1	1.86	0.32	1
7.1	1	4	-24.7	31.02	0.76	0.87	1	1	-2.52	-0.23	1
7.1	1	5	-22.61	32.09	0.79	0.86	1	1	-0.43	0.84	1
7.1	1	6	-22.18	31.25	0.78	0.86	1	1	0	0	1
7.1	2	1	-84.87	8.76	0.26	0.85	1	1	-0.42	-4.04	1
7.1	2	2	-85.08	9.87	0.24	0.74	1	1	-0.63	-2.93	1
7.1	2	3	-84.01	8.92	0.23	0.71	1	1	0.44	-3.88	1
7.1	2	4	-80.98	8.88	0.29	0.87	1	1	3.47	-3.92	1
7.1	2	5	-78.39	11.82	0.4	0.88	1	1	6.06	-0.98	1
7.1	2	6	-84.45	12.8	0.31	0.82	1	1	0	0	1
7.1	3	1	21.23	43.26	0.9	0.78	1	1	22.05	0	1
7.1	3	2	13.65	62.73	1	0.69	1	1	14.47	19.47	1
7.1	3	3	10.64	42.02	0.93	0.71	1	1	11.46	-1.24	1
7.1	3	4	5.35	38.28	0.9	0.83	1	1	6.17	-4.98	1
7.1	3	5	3.03	39.9	0.93	0.85	1	1	3.85	-6.36	1
7.1	3	6	-0.82	31.2	0.81	0.9	1	1	0	-15.06	1
9.1	1	1	-83.96	4.97	0.17	0.54	1	1	-83.93	-2.54	1
9.1	1	2	-83.29	3.82	0.15	0.39	1	1	-83.26	-3.69	1
9.1	1	3	-83.97	573	0.14	0.19	1	1	-83.94	-1.78	1
9.1	1	4	3.19	9.05	0.29	0.48	1	1	3.22	1.54	1
9.1	1	5	1.58	8.39	0.28	0.5	1	1	1.61	0.88	1
9.1	1	6	-0.03	7.51	0.25	0.51	1	1	0	0	1
9.1	2	1	-68.24	4.19	0.42	0.97	1	1	-4.96	-7.79	1
9.1	2	2	-72.28	6.24	0.51	0.98	1	1	-9	-5.74	1
9.1	2	3	-73.92	6.97	0.52	0.97	1	1	-10.64	-5.01	1
9.1	2	4	-63.36	12.75	0.42	0.87	1	1	-0.08	0.77	1
9.1	2	5	-45.63	14.03	0.63	0.98	1	1	17.65	2.05	1
9.1	2	6	-63.28	11.98	0.6	0.97	1	1	0	0	1
9.1	3	1	-64.6	9.36	0.38	0.95	1	1	-91.92	-3.28	1
9.1	3	2	-63.24	13.06	0.39	0.8	1	1	-90.56	0.42	1
9.1	3	3	-62.74	10.65	0.39	0.9	1	1	-90.06	-1.99	1
9.1	3	4	-60.26	9.36	0.35	0.92	1	1	-87.58	-3.28	1
9.1	3	5	-62.89	10.67	0.37	0.84	1	1	-90.21	-1.97	1
9.1	3	6	27.32	12.64	0.34	0.69	1	1	0	0	1
10	1	1	-10.12	16.04	0.48	0.85	1	1	8.18	-2.87	0
10	1	2	-11.39	18.64	0.52	0.84	1	1	6.91	-0.27	0
10	1	3	-11.15	17.79	0.5	0.83	1	1	7.15	-1.12	0
10	1	4	-11.65	18.08	0.5	0.8	1	1	6.65	-0.83	0
10	1	5	-13.54	19.16	0.52	0.79	1	1	4.76	0.25	0
10	1	6	-18.3	18.91	0.5	0.72	1	1	0	0	0
10	2	1	28.71	27.91	0.79	0.93	1	1	-5.06	-3.54	0
10	2	2	28.68	30.79	0.82	0.93	1	1	-5.09	-0.66	0
10	2	3	34.15	29	0.8	0.93	1	1	0.38	-2.45	0
10	2	4	30.03	29.21	0.82	0.93	1	1	-3.74	-2.24	0
10	2	5	34.97	28.12	0.8	0.95	1	1	1.2	-3.33	0
10	2	6	33.77	31.45	0.82	0.92	1	1	0	0	0
10	3	1	-52.55	3.22	0.19	0.8	1	1	-16.02	-16	0
10	3	2	-50.54	3.77	0.27	0.91	1	1	-14.01	-15.45	0
10	3	3	-45.82	9.21	0.41	0.94	1	1	-9.29	-10.01	0
10	3	4	-37.53	10.31	0.39	0.91	1	1	-1	-8.91	0
10	3	5	-38.52	18.21	0.56	0.93	1	1	-1.99	-1.01	0
10	3	6	-36.53	19.22	0.6	0.92	1	1	0	0	0
10.1	1	1	-54.82	4.38	0.11	0.39	1	1	-5.93	-8.72	1
10.1	1	2	-57.68	17.46	0.45	0.79	1	1	-8.79	4.36	1
10.1	1	3	-55.51	15.61	0.42	0.81	1	1	-6.62	2.51	1
10.1	1	4	-59.66	15.7	0.48	0.88	1	1	-10.77	2.6	1
10.1	1	5	-55.32	19.84	0.49	0.78	1	1	-6.43	6.74	1
10.1	1	6	-48.89	13.1	0.35	0.76	1	1	0	0	1
10.1	2	1	-138.98	46.12	0.26	0.52	1	1	0	0	1
10.1	2	2	-29.06	22.94	0.55	0.49	1	1	79.92	-23.18	1
10.1	2	3	-15.29	37.65	0.87	0.63	1	1	123.69	-8.47	1
10.1	2	4	-17.16	62.85	1	0.54	1	1	121.82	16.73	1
10.1	2	5	-20.55	71.12	1	0.51	1	1	118.48	25	1
10.1	2	6	-87.72	34.68	0.39	0.22	1	1	51.26	-11.44	1
10.1	3	1	-32.04	22.83	0.59	0.84	1	1	-32.11	-37.8	1
10.1	3	2	-18.93	35.53	0.84	0.72	1	1	-19	-25.1	1
10.1	3	3	-9.46	38.69	0.88	0.69	1	1	-9.53	-21.94	1
10.1	3	4	-9.65	40.13	0.9	0.65	1	1	-9.72	-20.5	1
10.1	3	5	-8.84	60.65	1	0.74	1	1	-8.91	0.02	1
10.1	3	6	0.07	60.63	1	0.62	1	1	0	0	1
9	1	1	55.91	24.86	0.57	0.85	1	1	0	0	0
9	1	2	57.74	21.03	0.51	0.82	1	1	1.83	-3.83	0
9	1	3	54.69	17.57	0.49	0.82	1	1	-1.22	-7.29	0
9	1	4	66.69	31.26	0.53	0.58	1	1	10.78	6.4	0
9	1	5	72	33.24	0.54	0.76	1	1	16.09	8.38	0
9	1	6	-107.83	30.94	0.27	0.82	1	1	-163.74	6.08	0
9	2	1	-27.24	10.57	0.55	0.94	1	1	3.4	0.67	0
9	2	2	-27.17	10.65	0.55	0.94	1	1	3.47	0.75	0
9	2	3	-29.1	9.03	0.51	0.93	1	1	1.54	-0.87	0
9	2	4	-29.95	9.26	0.5	0.92	1	1	0.69	-0.64	0
9	2	5	-30.63	7.63	0.46	0.94	1	1	0.01	-2.27	0
9	2	6	-30.64	9.9	0.44	0.92	1	1	0	0	0
9	3	1	-89.45	24.21	0.37	0.82	1	1	17.11	-0.16	0
9	3	2	-98.47	18.95	0.22	0.78	1	1	8.09	-5.42	0
9	3	3	-98.8	22.46	0.25	0.89	1	1	7.76	-1.91	0
9	3	4	-101.76	22.39	0.23	0.87	1	1	4.8	-1.98	0
9	3	5	-106.17	21.28	0.18	0.89	1	1	0.39	-3.09	0
9	3	6	-106.56	24.37	0.21	0.87	1	1	0	0	0
